# Supplementary material for: Furosemide and the Symptom Burden: The Potential Mediating Role of Uremic Toxins in Patients with CKD
Source: Toxins (Basel). 2025 Nov 1;17(11):541. doi: 10.3390/toxins17110541 (PMC12656462; doi:10.3390/toxins17110541)
Supplement: Supplementary file 1 [file toxins-17-00541-s001.zip]

Archive with 1 entries (1 files):
- toxins-3871452-supplementary.pdf
